# Supplementary material for: Identification of functionally important microRNAs from rice inflorescence at heading stage of a qDTY4.1-QTL bearing Near Isogenic Line under drought conditions
Source: PLoS One. 2017 Oct 18;12(10):e0186382. doi: 10.1371/journal.pone.0186382 (PMC5647096; doi:10.1371/journal.pone.0186382)
Supplement: S1 Table — $ Mature miRNA are recorded together in the same cell with // as separator because they have identical mature miRNA sequence. $ Some non-conserved mature miRNAs are bolded because they were detected in the inflorescence tissue of this study but were not detected in rice vegetative tissues of our previous study [53]. ¥£# These columns show the expression level counts in all 6 libraries. ¥£# The expression level counts of some mature miRNAs are left blank because they were not detected in the inflorescence tissue of this study but were detected in rice vegetative tissues of our previous study [53]. (XLSX) [file pone.0186382.s001.xlsx]

## Sheet: A. Conserved families
S1 Table The Illumina sequencing expression profile of known Oryza sativa mature miRNAs deposited in miRBase 21.
Mature miRNA name$	miRBase sequence	IR64 (control)¥	IR64 (drought)¥	IR87705-7-15-B (control)£	IR87705-7-15-B (drought)£	IR77298-14-1-2-10 (control)#	IR77298-14-1-2-10 (drought)#	IR64 (Fold Change)	IR87705-7-15-B (Fold Change)	IR77298-14-1-2-10 (Fold Change)
osa-miR156c-3p//osa-miR156g-3p	GCUCACUUCUCUCUCUGUCAGC	36	46	55	8	20	35	0.38649	-2.76434	0.891463
osa-miR156f-3p//osa-miR156h-3p//osa-miR156l-3p	GCUCACUUCUCUUUCUGUCAGC	5	3	7	5	0	2	-0.704113	-0.468408	-
osa-miR156j-3p	GCUCGCUCCUCUUUCUGUCAGC	26	9	16	17	15	8	-1.49766	0.104482	-0.822783
osa-miR156a//osa-miR156b-5p//osa-miR156c-5p//osa-miR156d//osa-miR156e//osa-miR156f-5p//osa-miR156g-5p//osa-miR156h-5p//osa-miR156i//osa-miR156j-5p	UGACAGAAGAGAGUGAGCAC	188674	171617	199459	136227	179423	274592	-0.103851	-0.533061	0.698033
osa-miR156k	UGACAGAAGAGAGAGAGCACA
osa-miR156l-5p	CGACAGAAGAGAGUGAGCAUA
osa-miR159a.1//osa-miR159b	UUUGGAUUGAAGGGAGCUCUG	2706	1281	3208	4414	1215	4082	-1.04604	0.477431	1.83243
osa-miR159a.2	UUGCAUGCCCCAGGAGCUGCA	34	8	29	38	135	73	-2.05461	0.406965	-0.802883
osa-miR159c	AUUGGAUUGAAGGGAGCUCCA
osa-miR159d	AUUGGAUUGAAGGGAGCUCCG
osa-miR159e	AUUGGAUUGAAGGGAGCUCCU
osa-miR159f	CUUGGAUUGAAGGGAGCUCUA
osa-miR319a-3p	ACUGGAUGACGCGGGAGCUAA	262	180	239	255	186	716	-0.508717	0.110505	2.02877
osa-miR319a-3p.2-3p//osa-miR319b	UUGGACUGAAGGGUGCUCCC	17	3	12	20	7	16	-2.46965	0.753984	1.27675
osa-miR160a-3p//osa-miR160b-3p	GCGUGCAAGGAGCCAAGCAUG	1197	446	1339	678	1248	79	-1.39145	-0.96478	-3.89751
osa-miR160c-3p	GCGUGCACGGAGCCAAGCAUA	6	0	15	0	4	0	-	-	-
osa-miR160d-3p	GCGUGCGAGGAGCCAAGCAUG	18	4	15	1	12	1	-2.13707	-3.88987	-3.50085
osa-miR160f-3p	GCAUUGAGGGAGUCAUGCAGG
osa-miR160a-5p//osa-miR160b-5p//osa-miR160c-5p//osa-miR160d-5p	UGCCUGGCUCCCUGUAUGCCA	286	44	92	283	458	494	-2.66759	1.63812	0.193272
osa-miR160e-5p	UGCCUGGCUCCCUGUAUGCCG	138	39	90	205	159	211	-1.79027	1.20465	0.492324
osa-miR160f-5p	UGCCUGGCUCCCUGAAUGCCA	13	5	3	38	21	32	-1.34566	3.67998	0.691791
osa-miR162a	UCGAUAAACCUCUGCAUCCAG	534	446	662	663	516	736	-0.226943	0.0191965	0.596443
osa-miR162b	UCGAUAAGCCUCUGCAUCCAG	674	585	917	937	732	811	-0.171459	0.0481462	0.231966
osa-miR164a//osa-miR164b//osa-miR164f	UGGAGAAGCAGGGCACGUGCA	37064	37150	44025	54283	30601	33812	0.0361962	0.319196	0.228065
osa-miR164c	UGGAGAAGCAGGGUACGUGCA	82	59	100	187	107	124	-0.442056	0.920057	0.296837
osa-miR164d	UGGAGAAGCAGGGCACGUGCU	7431	3754	5255	13645	4727	5566	-0.952275	1.39363	0.319824
osa-miR164e	UGGAGAAGCAGGGCACGUGAG	2010	1406	2890	58	2467	3200	-0.482746	-5.62185	0.459422
osa-miR166a-3p//osa-miR166b-3p//osa-miR166c-3p//osa-miR166d-3p//osa-miR166f//osa-miR166j-3p	UCGGACCAGGCUUCAUUCCCC	221742	143055	275136	170285	180911	273755	-0.59946	-0.675175	0.681713
osa-miR166e-3p	UCGAACCAGGCUUCAUUCCCC	117	60	138	33	244	336	-0.930622	-2.04711	0.545688
osa-miR166g-3p//osa-miR166h-3p	UCGGACCAGGCUUCAUUCCUC	79253	62552	103124	96131	81826	126489	-0.308557	-0.0842876	0.712489
osa-miR166i-3p	UCGGAUCAGGCUUCAUUCCUC	96	69	108	89	142	258	-0.443585	-0.262135	0.945588
osa-miR166k-3p//osa-miR166l-3p	UCGGACCAGGCUUCAAUCCCU	29473	27443	37066	39350	36264	50772	-0.0701031	0.103286	0.569603
osa-miR166m	UCGGACCAGGCUUCAUUCCCU	1518	1034	1728	1483	1631	2655	-0.521083	-0.203566	0.787063
osa-miR166a-5p//osa-miR166e-5p	GGAAUGUUGUCUGGUUCAAGG	5	2	5	2	5	2	-1.28908	-1.30491	-1.23782
osa-miR166b-5p	GGAAUGUUGUCUGGCUCGGGG	250	222	448	148	300	64	-0.138516	-1.58088	-2.14471
osa-miR166c-5p	GGAAUGUUGUCUGGUCCGAG	6	4	11	3	13	7	-0.55211	-1.85745	-0.808977
osa-miR166d-5p	GGAAUGUUGUCUGGCUCGAGG	491	331	702	247	482	214	-0.536039	-1.48994	-1.08731
osa-miR166g-5p	AAUGGAGGCUGAUCCAAGAUC
osa-miR166h-5p	GGAAUGUUGGCUGGCUCGAGG	70	84	130	29	87	27	0.295887	-2.14737	-1.60395
osa-miR166i-5p	AAUGCAGUUUGAUCCAAGAUC
osa-miR166j-5p	GAAUGACGUCCGGUCUGAAGA	50	36	70	9	49	24	-0.441079	-2.94234	-0.945639
osa-miR166k-5p	GGUUUGUUGUCUGGCUCGAGG	22	17	39	6	38	2	-0.339116	-2.68342	-4.16382
osa-miR166l-5p	GGAUUGUUGUCUGGUUCAAGG
osa-miR167a-3p	AUCAUGCAUGACAGCCUCAUUU
osa-miR167c-3p	GGUCAUGCUGCGGCAGCCUCACU	19	10	33	7	28	8	-0.893147	-2.22002	-1.72325
osa-miR167d-3p	GAUCAUGCUGUGCAGUUUCAUC	6	3	6	6	12	0	-0.967147	0.0170188	-
osa-miR167e-3p//osa-miR167i-3p	AGAUCAUGUUGCAGCUUCACU	1489	835	1244	901	1454	1253	-0.801643	-0.448369	-0.130533
osa-miR167h-3p	AGGUCAUGCUGUAGUUUCAUC	65	33	64	44	46	18	-0.945121	-0.52355	-1.26953
osa-miR167a-5p//osa-miR167b//osa-miR167c-5p	UGAAGCUGCCAGCAUGAUCUA	32813	19939	38036	76542	37341	39190	-0.685822	1.0259	0.153833
osa-miR167d-5p//osa-miR167e-5p//osa-miR167f//osa-miR167g//osa-miR167h-5p//osa-miR167i-5p//osa-miR167j	UGAAGCUGCCAGCAUGAUCUG	30208	18981	33335	43326	30002	25894	-0.637522	0.395214	-0.128333
osa-miR168a-3p	GAUCCCGCCUUGCACCAAGUGAAU	2828	1239	1901	4083	2050	1890	-1.15775	1.11989	-0.0331296
osa-miR168a-5p	UCGCUUGGUGCAGAUCGGGAC	1938777	1415030	2075965	2325858	1951496	1723782	-0.421462	0.181	-0.0948951
osa-miR169f.2	UGAGGACAAGAGCUGAUUCGG	72	88	48	1108	79	205	0.322359	4.5458	1.45981
osa-miR169i-3p	UGAGUCGCUCUUAUCACUCAUG
osa-miR169i-5p.2	UGGUGAUAAGGGUGUAGCUCUG
osa-miR169a	CAGCCAAGGAUGACUUGCCGA	290	165	271	419	245	249	-0.780734	0.645676	0.107472
osa-miR169b//osa-miR169c	CAGCCAAGGAUGACUUGCCGG	670	483	961	853	971	924	-0.439285	-0.154972	0.0125296
osa-miR169d	UAGCCAAGGAUGAAUUGCCGG	16	9	9	48	17	21	-0.797222	2.43206	0.388963
osa-miR169e	UAGCCAAGGAUGACUUGCCGG	36	41	38	118	62	58	0.22048	1.65173	-0.0121072
osa-miR169f.1//osa-miR169g	UAGCCAAGGAUGACUUGCCUA
osa-miR169h//osa-miR169i-5p.1//osa-miR169j//osa-miR169k//osa-miR169l//osa-miR169m	UAGCCAAGGAUGACUUGCCUG	12	15	12	45	44	27	0.354781	1.92391	-0.620436
osa-miR169n//osa-miR169o	UAGCCAAGAAUGACUUGCCUA	9	12	8	32	22	12	0.44789	2.01702	-0.790361
osa-miR169r-3p	UGGCAAGUCUCCUCGGCUACC	4	7	9	9	4	4	0.840208	0.0170188	0.0841081
osa-miR169r-5p	UAGCCAAGGAUGAUUUGCCUG
osa-miR171a	UGAUUGAGCCGCGCCAAUAUC
osa-miR171b//osa-miR171c-3p//osa-miR171d-3p//osa-miR171e-3p//osa-miR171f-3p	UGAUUGAGCCGUGCCAAUAUC	261	218	389	456	375	495	-0.226869	0.246283	0.484646
osa-miR171g	GAGGUGAGCCGAGCCAAUAUC
osa-miR171h	GUGAGCCGAACCAAUAUCACU
osa-miR171i-3p	GGAUUGAGCCGCGUCAAUAUC
osa-miR171c-5p	GGAUAUUGGUGCGGUUCAAUC	48	33	66	24	44	78	-0.507716	-1.44241	0.910079
osa-miR171d-5p	UGUUGGCCCGGCUCACUCAGA
osa-miR171e-5p	UGUUGGCUCGGCUCACUCAGA	10	7	17	4	24	5	-0.481721	-2.07044	-2.17893
osa-miR171f-5p	UGUUGGCAUGGUUCAAUCAAA	7	4	2	4	7	10	-0.774502	1.01702	0.598681
osa-miR171i-5p	AGGUAUUGGCGUGCCUCAAUC
osa-miR172a//osa-miR172d-3p	AGAAUCUUGAUGAUGCUGCAU	11145	6630	11208	12018	10147	11728	-0.716463	0.117687	0.293012
osa-miR172b	GGAAUCUUGAUGAUGCUGCAU	84	68	66	135	143	85	-0.272002	1.04944	-0.666372
osa-miR172c	UGAAUCUUGAUGAUGCUGCAC
osa-miR172d-5p	GCAGCACCAUCAAGAUUCAC	48	13	76	14	27	20	-1.85167	-2.42355	-0.348851
osa-miR390-3p	CGCUAUCUAUCCUGAGCUCC	7	9	8	0	4	5	0.395423	-	0.406036
osa-miR390-5p	AAGCUCAGGAGGGAUAGCGCC	1178	741	1254	956	1248	920	-0.635942	-0.374436	-0.355804
osa-miR393b-3p	UCAGUGCAAUCCCUUUGGAAU	187	93	206	528	174	381	-0.974883	1.37491	1.21481
osa-miR393a	UCCAAAGGGAUCGCAUUGAUC	233	189	236	486	333	267	-0.269091	1.05919	-0.234574
osa-miR393b-5p	UCCAAAGGGAUCGCAUUGAUCU
osa-miR394	UUGGCAUUCUGUCCACCUCC	44	7	15	26	260	242	-2.61922	0.810568	-0.0193965
osa-miR395b//osa-miR395d//osa-miR395e//osa-miR395g//osa-miR395h//osa-miR395i//osa-miR395j//osa-miR395k//osa-miR395l//osa-miR395m//osa-miR395n//osa-miR395p//osa-miR395q//osa-miR395r//osa-miR395s//osa-miR395y	GUGAAGUGUUUGGGGGAACUC
osa-miR395c	GUGAAGUGUUUGGAGGAACUC
osa-miR396a-3p//osa-miR396b-3p	GUUCAAUAAAGCUGUGGGAA	1	1	3	2	9	2	0.0328526	-0.567944	-2.08582
osa-miR396c-3p	GGUCAAGAAAGCUGUGGGAAG	8	5	24	17	18	15	-0.645219	-0.480481	-0.178926
osa-miR396e-3p	AUGGUUCAAGAAAGCCCAUGGAAA	15	12	26	24	52	11	-0.289076	-0.0984584	-2.1569
osa-miR396f-3p	AUAGUUCAAGAAAGUCCUUGGAAA	208	118	177	406	390	128	-0.784944	1.21475	-1.52322
osa-miR396a-5p//osa-miR396b-5p	UUCCACAGCUUUCUUGAACUG	442	317	558	701	497	411	-0.446711	0.346168	-0.189999
osa-miR396c-5p	UUCCACAGCUUUCUUGAACUU	229	132	218	693	204	272	-0.761957	1.68555	0.499146
osa-miR396d	UCCACAGGCUUUCUUGAACGG	111	68	102	216	104	168	-0.6741	1.09948	0.775986
osa-miR396e-5p	UCCACAGGCUUUCUUGAACUG	13117	11232	15558	25921	14624	14803	-0.19097	0.753484	0.10166
osa-miR396f-5p	UCUCCACAGGCUUUCUUGAACU
osa-miR396g//osa-miR396h	UCCACAGGCUUUCUUGAACGG	111	68	102	216	104	168	-0.6741	1.09948	0.775986
osa-miR397a	UCAUUGAGUGCAGCGUUGAUG	874	1934	843	1581	492	1021	1.17874	0.924252	1.13736
osa-miR397b	UUAUUGAGUGCAGCGUUGAUG
osa-miR398b	UGUGUUCUCAGGUCGCCCCUG	19	19	9	37	9	4	0.0328526	2.05655	-1.08582
osa-miR399a//osa-miR399b//osa-miR399c	UGCCAAAGGAGAAUUGCCCUG	23	27	35	13	13	34	0.264178	-1.41182	1.47113
osa-miR399d	UGCCAAAGGAGAGUUGCCCUG	533	526	668	488	455	839	0.0137798	-0.435948	0.966912
osa-miR399e//osa-miR399f//osa-miR399g	UGCCAAAGGAGAUUUGCCCAG	1	4	3	2	3	11	2.03285	-0.567944	1.95858
osa-miR399h	UGCCAAAGGAGACUUGCCCAG	17	11	3	3	10	10	-0.595179	0.0170188	0.0841081
osa-miR399i	UGCCAAAGGAGAGCUGCCCUG	16	19	16	6	21	87	0.28078	-1.39802	2.13473
osa-miR399j	UGCCAAAGGAGAGUUGCCCUA	76	98	101	106	53	169	0.399635	0.0867278	1.75707
osa-miR399k	UGCCAAAGGAAAUUUGCCCCG	3	6	1	3	2	1	1.03285	1.60198	-0.915892
osa-miR408-3p	CUGCACUGCCUCUUCCCUGGC	304	399	151	590	103	95	0.42517	1.98319	-0.0325368
osa-miR408-5p	CAGGGAUGAGGCAGAGCAUGG	824	747	543	453	452	128	-0.108684	-0.244422	-1.73607
osa-miR827	UUAGAUGACCAUCAGCAAACA	1333	744	1277	1352	1113	1821	-0.80845	0.0993555	0.794385
$ Mature miRNA are recorded together in the same cell with // as separator because they have identical mature miRNA sequence.
¥£# These columns show the expression level counts in all 6 libraries.
¥£# The expression level counts of some mature miRNAs are left blank because they were not detected in the inflorescence tissue of this study but were detected in rice vegetative tissues of our previous study [53].

## Sheet: B. Non-conserved families
Mature miRNA name$	miRBase sequence	IR64 (control)¥	IR64 (drought)¥	IR87705-7-15-B (control)£	IR87705-7-15-B (drought)£	IR77298-14-1-2-10 (control)#	IR77298-14-1-2-10 (drought)#	IR64 (Fold Change)	IR87705-7-15-B (Fold Change)	IR77298-14-1-2-10 (Fold Change)
osa-miR1319a	AACCGGCAUCUGUAAUAUAUUAUA
osa-miR1319b	CCUUUAAUAUAUUAUAGGUGUCGG	12	10	16	17	24	13	-0.230182	0.104482	-0.800415
osa-miR1320-3p	UGUAAAAUUCAUUCGUUCCAA
osa-miR1320-5p	UGGAACGGAGGAAUUUUAUAG
osa-miR1423-3p	AGCGCCCAAGCGGUAGUUGUC
osa-miR1423-5p	AGGCAACUACACGUUGGGCGCUCG	519	373	670	550	629	485	-0.443706	-0.267711	-0.290967
osa-miR1425-3p	CAGCAAGAACUGGAUCUUAAU	1754	1261	1783	1045	1918	1206	-0.443228	-0.753785	-0.585265
osa-miR1425-5p	UAGGAUUCAAUCCUUGCUGCU	686	174	474	606	694	1638	-1.94627	0.37145	1.32304
osa-miR1427	UGCGGAACCGUGCGGUGGCGC	210	108	125	360	132	185	-0.926505	1.54309	0.571095
osa-miR1428b//osa-miR1428c//osa-miR1428d	UAAGAUAAUGCCAUGAAUUCG	34	8	16	0	23	50	-2.05461	-	1.2044
osa-mir1428e-3p	UAAGAUAAUGCCAUGAAUUUG	4	5	5	1	0	0	0.354781	-2.30491	-
osa-miR1429-3p	GUUGCACGGGUUUGUAUGUUG
osa-miR1429-5p	GUAAUAUACUAAUCCGUGCAU
osa-miR1431	UUUGCGAGUUGGCCCGCUUGC	7	4	6	13	6	8	-0.774502	1.1325	0.499146
osa-miR1432-3p	CAGGUGUCAUCUCCCCUGAAC	0	0	5	0	6	1	-	-	-2.50085
osa-miR1432-5p	AUCAGGAGAGAUGACACCGAC	807	553	2270	824	2144	1520	-0.512437	-1.44496	-0.412126
osa-miR1436	ACAUUAUGGGACGGAGGGAGU	10	12	16	25	13	31	0.295887	0.660875	1.33786
osa-miR1437a	UCCGGCGCCGCACUAGGCACUG
osa-miR1437b-3p	GUGCUGGCGAGCUCCGGUGCCGCA
osa-miR1437b-5p	GGGAGGAAACAGUGCCUAGUG
osa-miR1440b	UUUAGGAGAGUGGUAUUUGAG	4	2	5	2	2	7	-0.967147	-1.30491	1.89146
osa-miR1441	ACCGGAUGUCGGAAAAGGUUU
osa-miR1846a-3p	UGACCCCGUUCUCCUCGCCGG
osa-miR1846d-3p	UAUCCGGCGCCGCAGGGAGG	10	4	8	9	7	11	-1.28908	0.186944	0.736185
osa-miR1846a-5p//osa-miR1846b-5p	AGUGAGGAGGCCGGGGCCGCU
osa-miR1846c-5p	AGUGAGGAGGCCGGGGCCGCU
osa-miR1846d-5p	UCCCACCGAGCAGCCGGAUCUC	26	17	19	22	26	17	-0.580124	0.228523	-0.528869
osa-miR1846e	CAACGAGGAGGCCGGGACCA
osa-miR1847.1	UGCAGUUUGCAGUUGUGGCAC
osa-miR1848	CCUCGCCGGCGCGCGCGUGCA
osa-miR1849	UAUCGUAUCCUAGGUUGGUUU	53	37	58	45	45	56	-0.485615	-0.349109	0.39961
osa-miR1850.1	UGGAAAGUUGGGAGAUUGGGG	1738	859	1769	436	1832	637	-0.983845	-2.00352	-1.43995
osa-miR1850.3	CUGUUUAGUUCACAUCAAUCUU
osa-miR1852	AUAUGGAUUCAGAAUGCAGGU	2	8	5	10	10	11	2.03285	1.01702	0.221612
osa-miR1854-5p	UGGUGAAAUUUGUAGAUUGGA	26	6	2	0	4	6	-2.08262	-	0.669071
osa-miR1856	UAUGCGUAAGACGGAUUCGUA	464	471	874	1064	565	600	0.0544548	0.300812	0.17082
osa-miR1857-3p	UCAUGCUCCAAGAAAACCAGG	3	4	3	3	1	5	0.44789	0.0170188	2.40604
osa-miR1857-5p	UGGUUUUUUUGGAGCAUGAGG	0	3	6	0	1	0	-	-	-
osa-miR1858a//osa-miR1858b	GAGAGGAGGACGGAGUGGGGC	55	4	58	0	90	25	-3.74851	-	-1.76389
osa-miR1859	UUUCCUAUGACGUCCAUUCCAA	449	225	337	562	242	484	-0.963938	0.75484	1.08411
osa-miR1860-3p	AUCUGGAAGCUAGGUUUUCUCU	170	128	194	157	193	215	-0.376538	-0.288273	0.239844
osa-miR1860-5p	AGAAAACCAGCUUCCAGAUCU	48	41	75	48	68	62	-0.194558	-0.626837	-0.0491585
osa-miR1861a//osa-miR1861o	UGAUCUUGAGGCAGAAACUGAG	151	73	21	0	65	46	-1.01573	-	-0.414698
osa-miR1861b//osa-miR1861f//osa-miR1861//osa-miR1861i//osa-miR1861l	CGAUCUUGAGGCAGGAACUGAG	5	3	494	237	554	511	-0.704113	-1.04261	-0.0324546
osa-miR1861d	UGGUCUUGAGGCAGGAACUGAG
osa-miR1861e//osa-miR1861k//osa-miR1861m	CGGUCUUGUGGCAAGAACUGAG	35	20	31	45	14	7	-0.774502	0.554676	-0.915892
osa-miR1861g	CAGUCUUGUGGCAAGAACUGAG
osa-miR1861h//osa-miR1861j	CGGUCUUGAGGCAGGAACUGAG	3	3	84	63	275	100	0.0328526	-0.398019	-1.37532
osa-miR1862a//osa-miR1862b//osa-miR1862c	ACGAGGUUGGUUUAUUUUGGGACG
osa-miR1862d	ACUAGGUUUGUUUAUUUUGGGACG
osa-miR1862e	CUAGAUUUGUUUAUUUUGGGACGG
osa-miR1862f//osa-miR1862g	AUGAGGUUGGUUUAUUUUGG
osa-miR1863a	AGCUCUGAUACCAUGUUAGAUUAG	608	457	614	810	696	626	-0.379025	0.416702	-0.0688166
osa-miR1863b	AGCUCUGAUACCAUGUUAACUGUU
osa-miR1863b.2	AGAGACUUGGCUGAUGCAUUACU	58	46	75	66	67	55	-0.301566	-0.167406	-0.200621
osa-miR1863c	UAGAAACUUGGCUGAUGCAUUACU	291	172	252	167	285	174	-0.725758	-0.576557	-0.627767
osa-miR1864	UUGUAGUAACGUGAUGGUCAAUGU	188	115	113	160	146	77	-0.676246	0.518768	-0.83893
osa-miR1865-3p	CGAAGAAUCGCAGUCACUAGUUGU
osa-miR1865-5p	UGCUAGUGAUGGUGAUUCUUCGAC
osa-miR1867	UUUUUUUUCUAGGACAGAGGGAGU
osa-miR1868	UCACGGAAAACGAGGGAGCAGCCA
osa-miR1869	UGAGAACAAUAGGCAUGGGAGGUA	4	2	7	1	13	3	-0.967147	-2.79034	-2.03137
osa-miR1870-3p	UUUAGGGCUAAUUCAGCAUGAACA	13	7	7	7	2	6	-0.860232	0.0170188	1.66907
osa-miR1870-5p	UGCUGAAUUAGACCUAGUGGGCAU	11629	8081	9102	13795	9811	6552	-0.492269	0.616909	-0.498357
osa-miR1871	AUGGCUCUGAUAUCAUGUUGGUUU	161	163	232	240	184	198	0.0506639	0.0659284	0.189903
osa-miR1872	GAACUGUAAGUCUGUGACGGGUAA	47	42	49	36	61	38	-0.129419	-0.427766	-0.598702
osa-miR1873	UCAACAUGGUAUCAGAGCUGGAAG
osa-miR1874-3p	UAUGGAUGGAGGUGUAACCCGAUG	1436	903	120	698	68	27	-0.636405	2.55721	-1.24847
osa-miR1874-5p	UAGGGCUACUACACCAUCCAUAAG	127	43	6	91	2	1	-1.52957	3.93985	-0.915892
osa-miR1875	ACAAUGGAGUGAAGUGCAACAGAA	321	287	387	322	350	356	-0.12867	-0.248254	0.10863
osa-miR1876	AUAAGUGGGUUUGUGGGCUGGCCC	50	42	38	43	69	54	-0.218686	0.195356	-0.269529
osa-miR1878	ACUUAAUCUGGACACUAUAAAAGA	55	40	71	41	53	51	-0.426579	-0.775176	0.028613
osa-miR1879	GUGUUUGGUUUAGGGAUGAGGUGG
osa-miR1880	UUCCAAGCGGGCCACUUAAGCAUU	86	54	69	60	95	55	-0.638525	-0.184615	-0.704388
osa-miR1881	AAUGUUAUUGUAGCGUGGUGGUGU	341	313	407	229	277	372	-0.0907565	-0.812662	0.509525
osa-miR1883a	ACCUGUGACGGGCCGAGAAUGGAA
osa-miR1883b	ACCUGUGACGGGCCGAGAAUGGAA
osa-miR2055	UUUCCUUGGGAAGGUGGUUUC	257	146	216	245	183	265	-0.782947	0.198769	0.618257
osa-miR2090	AACUCUGAUUCUAGAAUUUUUG
osa-miR2096-3p	CCUGAGGGGAAAUCGGCGGGA
osa-miR2096-5p	UGCCGAUUUCCCCCUCGGGCG
osa-miR2098-3p	CGGUUUGUCAAGCGGAGUGC
osa-miR2118b//osa-miR2118n	UUCCCGAUGCCUCCCAUUCCUA	8	8	1	36	11	1	0.0328526	5.18694	-3.37532
osa-miR2118d	UUCCUGAUGCCUCCCAUGCCUA	0	0	0	5	0	0	-	-	-
osa-miR2118e//osa-miR2118r	UUCCCAAUGCCUCCCAUGCCUA	4	3	1	5	6	1	-0.382185	2.33895	-2.50085
osa-miR2118h//osa-miR2118k	UUCCUGAUGCCUCUCAUUCCUA	1	0	1	6	0	0	-	2.60198	-
osa-miR2120	AAAGAUCUUUAGUCCCGGUUGUUC
osa-miR2121a//osa-miR2121b	AAAACGGAGCGGUCCAUUAGCGCG
osa-miR2275d	CUUGUUUUUCUCCAAUAUCUCA	21	18	24	373	138	2	-0.18954	3.97509	-6.02442
osa-miR2863a	UUGUCCCAUUCUAGUUUAGCU
osa-miR2863b	UUCGUUUAUUUGGACUAGAGU	10	12	2	22	7	6	0.295887	3.47645	-0.138284
osa-miR2863c	UUAGUAGGACUAGAAUGGGCCAAA	337	293	326	272	494	258	-0.168995	-0.244246	-0.853032
osa-miR2864.1	UUUUGCUGCCCUUGUUUUGCA
osa-miR2864.2	UUGUUUUGCAUUGUAUAGGUA	16	13	16	18	19	29	-0.266708	0.186944	0.694162
osa-miR2865	CUCAGCAGUCGACUGUACCGUG
osa-miR2867-3p	CCAGGACGUGUGGGAUGGCA
osa-miR2867-5p	UGUGCCAUCCCACACAUCCCGA
osa-miR2869	UCCCGACAUUAAAUUCUGGGC
osa-miR2870	UAAUCAGUUUGGGGAGACAAA	2	3	2	5	8	10	0.617815	1.33895	0.406036
osa-miR2871a-3p//osa-miR2871b	UAUUUUAGUUUCUAUGGUCAC	59	65	48	83	59	43	0.172577	0.807096	-0.37227
osa-miR2871a-5p	GACCGUAGAAACUAGCAUAGAAAA	424	341	529	337	359	330	-0.28144	-0.6335	-0.0374097
osa-miR2873a	AAGUUUGGACUUAAAUUUGGUAAC	102	74	136	129	84	110	-0.430119	-0.0592167	0.47315
osa-miR2873b	UUGGACUUGAGAUUUGGUAUG	131	72	116	99	111	151	-0.830645	-0.211606	0.528097
osa-miR2873c	CAAAUGAAGUUGAGUUUGGAC
osa-miR2874	AUGUGAACAGUGUCAAACAGUGUC
osa-miR2875	AUUUACAGUCAUAUACAGUUUAUA
osa-miR2876-3p	UUCCUAUAUGAACACUGUUGC
osa-miR2876-5p	AAUUGCUGGCAGCACUGUUUA
osa-miR2877	UUGCAUCCUCUGCACUUUGGGCCU
osa-miR2878-3p	CAGGAUUUUAUACAUGUAAAGAAU	28	13	25	24	18	10	-1.07406	-0.0418748	-0.763889
osa-miR2878-5p	UACAUGUAUAAAAUUCUGAGGAUG	34	26	48	61	27	23	-0.354171	0.362794	-0.147217
osa-miR2879	GCCAGAUGUGUUAAAAUAAUGACC
osa-miR2880	ACGGUAUCCCGUUCGGACAGGAUG	70	72	93	138	117	121	0.0734946	0.586384	0.132607
osa-miR2905	UACAUGUCAGUGACAAAGGCA
osa-miR3979-3p	CUUCGGGGGAGGAGAGAAGC	14	3	2	16	1	4	-2.18954	3.01702	2.08411
osa-miR3979-5p	UCUCUCUCUCCCUUGAAGGC
osa-miR3980a-3p//osa-miR3980b-3p	CUGGCCGAGGCCGUCGAUUCU
osa-miR3980a-5p//osa-miR3980b-5p	AAUCGACGGCCUCAGUCAGGG
osa-miR3981-3p	AGUAUUAGGAUACGUCUCAUC
osa-miR3982-3p	AGUUGCCUACAUGGAGCGCCA	4	3	1	1	6	8	-0.382185	0.0170188	0.499146
osa-miR3982-5p	GCGCUCCACGUAGGCAACAAU
osa-miR435	UUAUCCGGUAUUGGAGUUGA
osa-miR437	AAAGUUAGAGAAGUUUGACUU
osa-miR439a//osa-miR439c//osa-miR439e//osa-miR439f//osa-miR439h	UGUCGAACCGCGGUUGUUCGA
osa-miR439b	UGUCGAACCGCGGUUGUUCGA
osa-miR439d//osa-miR439g	UGUCGAACCGCGGUUGUUCGA
osa-miR439i	UGUCGAACCGCGGUUGUUCGA
osa-miR440	AGUGUCUCCUGAUGAUCGGGACAA	34	34	41	53	50	62	0.0328526	0.387387	0.394448
osa-miR444a-3p.1//osa-miR444d.1	UUGCUGCCUCAAGCUUGCUGC	21	4	9	13	14	19	-2.35946	0.547534	0.524681
osa-miR444a-3p.2//osa-miR444d.2//osa-miR444e	UGCAGUUGCUGCCUCAAGCUU	3471	2145	3714	5225	3023	4257	-0.661521	0.509476	0.577964
osa-miR444a-5p	GCUAGAGGUGGCAACUGCAUA	6556	4694	8220	4921	6101	2536	-0.449145	-0.723168	-1.18238
osa-miR444b.1//osa-miR444c.1	UGUUGUCUCAAGCUUGCUGCC	815	384	878	774	527	927	-1.05284	-0.164869	0.898874
osa-miR444b.2//osa-miR444c.2	UGCAGUUGUUGUCUCAAGCUU	13287	8608	15601	19785	11741	22297	-0.593413	0.359787	1.0094
osa-miR444d.3	UUGUGGCUUUCUUGCAAGUUG	111	86	142	136	125	114	-0.335299	-0.0452654	-0.0487862
osa-miR444f	UGCAGUUGUUGCCUCAAGCUU	381	239	356	441	302	365	-0.639928	0.32592	0.357456
osa-miR5072	CGAUUCCCCAGCGGAGUCGCCA
osa-miR5073	GUUUGGUGAAUCGGAAACUAUUU
osa-miR5076	GAAAUGGGAGCAGAGCAGGUUU
osa-miR5078	CCUCGUUCGACCGUGGCAUUU
osa-miR5079a//osa-miR5079b	UUUGGAUCUGUUAUUUUGGUAU
osa-miR5082	UGCGAUGAUGGCCGCGCGGGUUCA
osa-miR5083	AGACUACAAUUAUCUGAUCA
osa-miR5143a//osa-miR5143b	UGUGGUAUGUUGGCAAUGUAGGAA	109	101	127	189	140	136	-0.0771203	0.590577	0.0422879
osa-miR5144-3p	UCUCCUCAGCAGCACAAGAAG	31	9	35	36	28	52	-1.75142	0.0576608	0.977193
osa-miR5144-5p	UUCUUGUGCUGCUGAAGAGAC	3326	2296	3692	3369	3465	3443	-0.501813	-0.115063	0.0749189
osa-miR5145	ACCUGUUUGGAUUCUUGAGGGCUA	105	105	124	147	117	117	0.0328526	0.262495	0.0841081
osa-miR5146	UUUAACUAAUGAACCGGCACCUAU	20	13	26	22	15	29	-0.588636	-0.223989	1.0352
osa-miR5147	ACAACUCUUGUGGAUGGAGGG	4	7	5	4	2	9	0.840208	-0.304909	2.25403
osa-miR5148a//osa-miR5148b//osa-miR5148c	UGAGGGGUAGAAAUGUCAUAUCAU	212	164	171	365	230	209	-0.337516	1.11092	-0.0540228
osa-miR5149	GAGGAGCUGUGACGAUUUGGGA	6	2	12	8	5	5	-1.55211	-0.567944	0.0841081
osa-miR5150-3p	AGAAGCUGCAGCUGUCAGAAGCUC	33	33	42	70	35	43	0.0328526	0.753984	0.38109
osa-miR5150-5p	AGCUUCUGACAGCUGCAGUUUCUC	2124	1620	2699	2642	2604	2785	-0.357937	-0.0137757	0.181056
osa-miR5151	UAAUGAUGUGGGUACGAAUGAA	251	223	299	109	126	161	-0.137791	-1.4388	0.437745
osa-miR5152-3p	AGACCAUGCCUAUACCUACCA
osa-miR5152-5p	GUAGGGAUAGGCAUGAUCUCU
osa-miR5153	UGGAUUCCACUGACACGUAGACGU	352	239	266	308	80	0	-0.525712	0.228523	-
osa-miR5154	AGCACCAGUUGACGUGACGCUGAG	15	25	24	26	16	19	0.769818	0.132496	0.332036
osa-miR5155	ACUUUAAUACCAUUGGAAGAUUGC	5	4	2	5	1	1	-0.289076	1.33895	0.0841081
osa-miR5156	AGCCUGUAAAACUGCAAAAAGGAA
osa-miR5158	UGAGCCACUGGGAUGAGGAUGAAU	3	8	2	5	5	5	1.44789	1.33895	0.0841081
osa-miR5159	AACUAGAGUGGGUCAACGGGUACC	9	20	29	29	12	15	1.18486	0.0170188	0.406036
osa-miR5160	CGAGAUCGAUGGUAUAUUUCUG
osa-miR5161	UCUGGAUCAGAGGGAGUAUA	31	17	35	35	28	35	-0.833881	0.0170188	0.406036
osa-miR5179	UUUUGCUCAAGACCGCGCAAC	139	95	184	178	102	109	-0.516233	-0.0308097	0.179867
osa-miR528-3p	CCUGUGCUUGCCUCUUCCAUU	15	15	12	9	14	1	0.0328526	-0.398019	-3.72325
osa-miR528-5p	UGGAAGGGGCAUGCAGAGGAG	225818	415056	299534	239068	99585	99792	0.910998	-0.30828	0.0871038
osa-miR529a	CUGUACCCUCUCUCUUCUUC
osa-miR529b	AGAAGAGAGAGAGUACAGCUU	167	126	426	308	166	498	-0.373572	-0.450904	1.66907
osa-miR530-3p	AGGUGCAGAGGCAGAUGCAAC	7523	2148	4112	3050	1881	4643	-1.77546	-0.414012	1.38767
osa-miR530-5p	UGCAUUUGCACCUGCACCUA	13	1	6	3	8	13	-3.66759	-0.982981	0.784548
osa-miR531a//osa-miR531c	CUCGCCGGGGCUGCGUGCCGCCAU	208	13	0	0	0	0	-3.96715	-	-
osa-miR531b	CUCGCCGGGGCUGCGUGCCG
osa-miR5337a	AAAUUACUUGUCGUUCUAGCU
osa-miR5337b	CUAGAACGGCAAGCAAUUUGA
osa-miR5338	UGAAGCUUCAGUUGGUUGUAU	26	9	13	1	44	23	-1.49766	-3.68342	-0.851762
osa-miR5339	CAGAUAGAGAAUCUUCUCAGA
osa-miR5340	UGAUGACGUGGAUGAAUUUCAAA
osa-miR535-3p	GUGCUUUCUCCCGUUGUCACU	58	67	162	72	403	440	0.240961	-1.15291	0.210832
osa-miR535-5p	UGACAACGAGAGAGAGCACGC	22928	24367	38565	27152	117449	210897	0.120671	-0.489215	0.928612
osa-miR5485	UGACAACUGGUAGCAGAGCAA	217	786	325	6387	820	377	1.88969	4.31365	-1.03695
osa-miR5486	AGGGGCUUGCAUAUUCUACCA	87	98	106	267	126	67	0.204619	1.34979	-0.827083
osa-miR5487	AAAGAUGUGCAUGUAGUUCCG	389	355	451	1462	497	504	-0.0990986	1.71376	0.104286
osa-miR5488	UGAAGGCGACUGAUGAUUUCA	10	3	7	105	41	5	-1.70411	3.92391	-2.95152
osa-miR5491	UGAAAUGGAGGCUCGUUGUAC	24	16	25	67	30	25	-0.55211	1.43925	-0.178926
osa-miR5492	AGAAGGAGAAUAGAUAUGGUU	9	4	7	26	6	3	-1.13707	1.9101	-0.915892
osa-miR5493	AGCCGGGCUCGGUCGCGCGUG	20	7	11	19	7	7	-1.48172	0.805515	0.0841081
osa-miR5497	CAGAAUAUCUGGGACGAGCAU	345	323	299	1188	323	311	-0.0622096	2.00734	0.0294885
osa-miR5498	UGAGCUGUAACACUUGAAGAC
osa-miR5499	GAAGGAAGAAUCGUUAUGGAA	21	9	14	25	13	21	-1.18954	0.85352	0.775986
osa-miR5500	AUCACUGAUGAAAUCUUGCGGC
osa-miR5501	UCUUGUGGCUAGAAGGGUGAG	27	29	39	47	32	54	0.135946	0.286205	0.838996
osa-miR5502	UACGGAUACGGAUACGCGAUAC
osa-miR5503	UUCGGAUCUUUCUAGAGGCAUU	16	13	23	49	15	29	-0.266708	1.10817	1.0352
osa-miR5504	AGUGACGGGAGGACUGCAAGG	20	11	13	25	7	15	-0.829644	0.960435	1.18364
osa-miR5505	GAGGAUUCGGUAUUGAUCGCUA
osa-miR5506	UGGAUCGCUUCGUCUGAUGGU	13	19	20	88	22	10	0.58034	2.15452	-1.0534
osa-miR5508	UAGAUGGCUGAUCUGGUGUGG	327	244	411	237	258	431	-0.389557	-0.777232	0.824425
osa-miR5509	UAGGCAUUUUCUCUUGGCAUG	8	6	1	116	24	1	-0.382185	6.875	-4.50085
osa-miR5510	AGGCUGAUCCACUCCAGAGGA	19	32	24	0	0	0	0.784925	-	-
osa-miR5512a//osa-miR5512b	UAGGAUAUGGUAAUGCUAAAA	17	15	27	12	26	34	-0.14772	-1.15291	0.471131
osa-miR5513	UAACAAAGGACAACAGACUGA	38	28	45	57	52	48	-0.40772	0.358056	-0.0313691
osa-miR5514	UCCCAGAGCUUUGGCCGUCGC	0	1	2	13	5	3	-	2.71746	-0.652858
osa-miR5516a//osa-miR5516b	CUCAUUGCUUCGGUAGGCUGG	8	8	4	14	7	2	0.0328526	1.82437	-1.72325
osa-miR5517	UGCAUCACGGCGCAUAUGUAG	1	0	0	13	5	5	-	-	0.0841081
osa-miR5518	AUACUCAAACAGGGCAUUGCA	6	3	4	27	8	3	-0.967147	2.77191	-1.33093
osa-miR5521	AGUGGCUGCAUAUCUGAUGAG	2	6	8	9	11	4	1.61782	0.186944	-1.37532
osa-miR5522	AACAAUAGGAAUGGGAGGCAU	1	0	3	8	1	4	-	1.43206	2.08411
osa-miR5523	UGAGGAGGAACAUAUUUACUAG
osa-miR5524	UGGAAAAUGUGUUCAUGACGG
osa-miR5525	UGAACCUUGGGAGCGAUCUGAA	68	108	103	490	121	91	0.700277	2.26716	-0.326961
osa-miR5526	AAAGGUAGAGUCAGGUAUGAG
osa-miR5528	AAGACGGUUUUAGAUGUUGCC	4	5	5	17	3	2	0.354781	1.78255	-0.500854
osa-miR5529	GUUUCAUCCAUGGACACCGCA	1	1	2	7	2	0	0.0328526	1.82437	-
osa-miR5532	AUGGAAUAUAUGACAAAGGUGG
osa-miR5534a	UGACGACAACAGCUAGAAUGG	6	6	1	75	9	0	0.0328526	6.24584	-
osa-miR5534b	CGAUGACAACAGCUAGAAUGG
osa-miR5536	AAUGGUAGUGACAUUAUGGUAG
osa-miR5537	AAUGUUUGUAUGGAUCGUUUGU
osa-miR5538	ACUGAACUCAAUCACUUGCUGC
osa-miR5539a//osa-miR5539b	AAGAAAACGGAUGCGCGUGCUA
osa-miR5540	UUGUGCGAGAUCGACGGUAUA	85	112	117	73	88	109	0.430817	-0.663521	0.392861
osa-miR5541	UCAAGUGGUGUACUCUAAAGA
osa-miR5788	UGGAUGUGACAUACUCUAGUA
osa-miR5789	UGACUGAGCUUCGUUCGGUAU	6	7	2	41	11	4	0.255245	4.37457	-1.37532
osa-miR5791	UUGCAGGAGACUAGAGACCAG	239	226	73	2605	738	60	-0.0478353	5.17426	-3.53648
osa-miR5792	GAUGACAGCGGUGGUUCGGACAUC	43	10	8	58	50	85	-2.07148	2.875	0.849643
osa-miR5793	CGAGGACGAGAUACAGUGCAG	92	75	73	260	103	83	-0.261891	1.84956	-0.227353
osa-miR5794	UGAGGAAUCACUAGUAGUCGU	27494	22168	33116	57655	34066	37123	-0.277786	0.816936	0.208089
osa-miR5795	AUGUCGAGGUCGAGUUCCCGGC
osa-miR5796	UCAUUCAGGAUUGAAGCCGCC	6	9	3	118	28	5	0.617815	5.3147	-2.40132
osa-miR5797	UCGUGGGAUUUAUGCAGUUAA	21	18	14	125	26	16	-0.18954	3.17545	-0.616332
osa-miR5799	AAGACGAAUAAUCAAACGUUGGAC
osa-miR5800	CCCGGCUAUCGGAACGGCUGC	77	67	57	175	126	74	-0.167845	1.63534	-0.683718
osa-miR5801	ACCAAAUCGUUUUCGAUCGUUGGA
osa-miR5802	AUGGACUGUACUUUGUAAAGCGGA
osa-miR5803	ACCACUGUAGACGCUACGUGUGAG
osa-miR5804	UGCGAAGUAGAGAUGCCGACU
osa-miR5805	ACGAGUGAUGGCGGCGUAUACCUG	39	50	42	35	18	16	0.391307	-0.246016	-0.0858169
osa-miR5806	ACAGGCAAAGACAAUGACGGC	331	180	332	763	368	382	-0.845982	1.21752	0.137975
osa-miR5807	AGGAGGUCUGGAGAGUUAUGUGGC	133	145	0	0	0	1	0.157479	-	-
osa-miR5808	ACUAAAUCGUUUCUGAUCGUUGGA
osa-miR5809	UCGUCGCCGGCGACCACAGC
osa-miR5810	ACGGAACCCUAAUGGCGAUGGCAU	3	0	11	1	10	11	-	-3.44241	0.221612
osa-miR5811	CCUAACCUAGGAGUUCGAUGGGAC
osa-miR5812	AGCAACGAUUUUAAGAUUGUGGCA
osa-miR5813	AAGCAGCGACUCUGGUCAUGGA	123	76	132	113	121	131	-0.661734	-0.207196	0.198668
osa-miR5814	AAUCAAGUUAGGAACCAUGCAAGU	198	154	244	185	201	157	-0.329718	-0.382337	-0.272323
osa-miR5815	AAUGUUAUGGACACUAGAUGACAU
osa-miR5816	UAGGAGUGUUUGUAGGAGCGCCAC	91	57	72	79	91	69	-0.642052	0.150875	-0.315162
osa-miR5817	AUCGAAUUUGAAAGAAAAAGGUAU
osa-miR5818	UCGAACUAGAAGGGCCAGGUU	24	20	11	241	46	7	-0.230182	4.47048	-2.6321
osa-miR5819	AGGACGAGGGGAACGGCGGCG
osa-miR5821	UGGACGGAGCGAUGGUGGGCG
osa-miR5823	AAGGAAUUGGGUCUAAUCUCUUCC	3	2	2	5	5	4	-0.55211	1.33895	-0.23782
osa-miR5824	AGUCUGAUAAGAAGUCAAUGGCGU
osa-miR5825	AAAACAUCUGAUAACCUGAAACGG
osa-miR5826	UAGCCCAAAGUGAGAAGAGUGGGU	5	1	3	8	3	2	-2.28908	1.43206	-0.500854
osa-miR5827	UUUGUUGCAAUUUGGACUACC
osa-miR5828	UUACGGCAUUAAAAGUAAAUC
osa-miR5829	AUCAGGACCAGUAGGCGAUGGUAA
osa-miR5830	AUGUAGAUGAGGUGAUGUUACACA
osa-miR5834	ACGGAUGUAGAAAUUGGUGAU	5	8	11	25	7	5	0.710924	1.20144	-0.401319
osa-miR5835	ACGAAACCAUAGGGAUUUUGGCAU
osa-miR5836	UGAGCAGCCGGACCAUGGGAU	2	0	3	11	8	0	-	1.89149	-
osa-miR6245	AGUAUAGGUGUCGGCUCUAUU
osa-miR6246	UUGGGGAUUUCCUGCCGGAGGAA	7	7	4	1	4	3	0.0328526	-1.98298	-0.330929
osa-miR6247	UGGCUGAUUGACCUAAUGGCA
osa-miR6248	UAUUUGAGGAUGGAGGUAGUA
osa-miR6249a//osa-miR6249b	CGUGAAGAGCUCGCCGGCGGC	433	361	682	495	473	584	-0.229516	-0.445324	0.388236
osa-miR6250	GGGGAUAGAUCGACGCGUCAAG
osa-miR6251	UGUGUAGCCACAUUGUAAGGG	31	22	30	30	35	20	-0.461912	0.0170188	-0.723247
osa-miR6252	AUUCGUUGUAUUAAGAGAGGGUU
osa-miR6253	GAGGAAAGUGGGCAGUUGGGUU
osa-miR6254	UGCUCCGGAUAUUAUGGCAUG
osa-miR6255	UGGGAAAAAUGGGCAGUUGAGU
osa-miR6256	GUAGUACUCGGUUGUAGGUGUA
osa-miR7692-3p	UGACUUGGCAUGCUUACGUGGCAC
osa-miR7693-3p	GACGUCCAUCGAUGAAGAGCGA
osa-miR7693-5p	GUUUCCGCUCUUCAUCGAUGGCUG
osa-miR7694-3p	CCAUAUUCGUAGUGCUAGGUGG
osa-miR7694-5p	AACCUAGUACUGGAUUAGUCACCA
osa-miR7695-5p	UGCCUAUGUGGCACGCCACGUGAA
osa-miR810a	UCAUAAGCCCACCACAUGUGG	0	0	0	6	2	2	-	-	0.0841081
osa-miR810b.1	UGAACACCGAUAUGCGUCAUC	8	13	17	88	24	25	0.733292	2.38899	0.143002
osa-miR810b.2	AAGUGAUUUAAUUAUGCCGUU
osa-miR812a	GACGGACGGUUAAACGUUGGAC
osa-miR812b	GACGGACGGUUAAACGUUGGAC
osa-miR812c	GACGGACGGUUAAACGUUGGAC
osa-miR812d	GACGGACGGUUAAACGUUGGAC
osa-miR812e	GACGGACGGUUAAACGUUGGAC
osa-miR812f	ACGGAUGAUUAAAGUUGGACACGG
osa-miR812g	AAGACGGAUGAUUAAAGUUGGACA
osa-miR812h//osa-miR812i	AAGACGGAUGAUUAAAGUUGGACA
osa-miR812j	AAGACGGAUGAUUAAAGUUGGACA
osa-miR812k//osa-miR812l//osa-miR812m	ACGAACGGUUAAAGUUGGACGCGG
osa-miR812n-3p	ACGGAAAAUCAUGGCUGCACUUAA
osa-miR812o-3p	GAACGGUCAAAUGUUAGACACGGA
osa-miR812p	GACGGACGAUUAAAGUUGGGCAUG
osa-miR812r	ACGUUAGACACGAAUUUCUACGGC
osa-miR812s	AAGACGGACAAUCAAACGUUGGAC
osa-miR812t	ACGGAAAAUCAUGGCUGCACUUAA
osa-miR812u	ACGGAAAAUCAUGGCUGCACUUAA
osa-miR812v	AUGGCUGCACUUAAAAUGGGACGG
osa-miR812n-5p	AAGUGCAGCCAUGAGUUUCCGUGC
osa-miR812o-5p	CGUGUUCAACGUUUGACUGUC
osa-miR814a	CACUUCAUAGUACAACGAAUCU
osa-miR814b	CACUUCAUAGUACAACGAAUCU
osa-miR814c	CACUUCAUAGUACAACGAAUCU
osa-miR815a	AAGGGGAUUGAGGAGAUUGGG
osa-miR815b	AAGGGGAUUGAGGAGAUUGGG
osa-miR815c	AAGGGGAUUGAGGAGAUUGGG
osa-miR818a	AAUCCCUUAUAUUAUGGGACGG
osa-miR818b//osa-miR818e	AAUCCCUUAUAUUAUGGGACGG
osa-miR818c	AAUCCCUUAUAUUAUGGGACGG
osa-miR818d	AAUCCCUUAUAUUAUGGGACGG
osa-miR820a//osa-miR820b//osa-miR820c	UCGGCCUCGUGGAUGGACCAG	284	177	330	363	217	334	-0.649289	0.154522	0.706261
$Mature miRNAs are recorded together in the same cell with // as separator because they have identical mature miRNA sequence.
$ Some non-conserved mature miRNAs are bolded because they were detected in the inflorescence tissue of this study but were not detected in rice vegetative tissues of our previous study [53].
¥£# These columns show the expression level counts in all 6 libraries.
¥£# The expression level counts of certain mature miRNAs are left blank because they were not detected in the inflorescence tissue of this study but were detected in rice vegetative tissues of our previous study [53].
