# Supplementary material for: Identification of functionally important microRNAs from rice inflorescence at heading stage of a qDTY4.1-QTL bearing Near Isogenic Line under drought conditions
Source: PLoS One. 2017 Oct 18;12(10):e0186382. doi: 10.1371/journal.pone.0186382 (PMC5647096; doi:10.1371/journal.pone.0186382)
Supplement: S4 Table — (XLSX) [file pone.0186382.s004.xlsx]

## Sheet: Gene_information
S4 Table Identification of candidate genes in qDTY4.1 QTL.
Chromosome	source	feature	start	end	strand	LOC_ID	Putative_Function	GO_ID	Pathway
Chr4	MSU_osa1r7	gene	692760	695278	-	LOC_Os04g02120	NBS-LRR resistance protein	-	-
Chr4	MSU_osa1r7	gene	704207	704782	+	LOC_Os04g02130	Retrotransposon protein	-	-
Chr4	MSU_osa1r7	gene	706797	711491	-	LOC_Os04g02140	Transposon protein	-	-
Chr4	MSU_osa1r7	gene	715761	722261	-	LOC_Os04g02150	tRNA methyltransferase, putative, expressed	GO:0006412(translation,P) ; GO:0008135(translation factor activity, nucleic acid binding,F)	-
Chr4	MSU_osa1r7	gene	723003	723434	-	LOC_Os04g02160	Expressed protein	-	-
Chr4	MSU_osa1r7	gene	732329	736912	-	LOC_Os04g02180	Retrotransposon	-	-
Chr4	MSU_osa1r7	gene	755674	758586	+	LOC_Os04g02200	Retrotransposon protein	-	-
Chr4	MSU_osa1r7	gene	758906	759685	-	LOC_Os04g02210	Retrotransposon protein	-	-
Chr4	MSU_osa1r7	gene	761841	764140	-	LOC_Os04g02220	Retrotransposon protein	-	-
Chr4	MSU_osa1r7	gene	764268	770753	-	LOC_Os04g02230	Retrotransposon	-	-
Chr4	MSU_osa1r7	gene	774779	777775	+	LOC_Os04g02240	Retrotransposon protein	-	-
Chr4	MSU_osa1r7	gene	778798	782359	-	LOC_Os04g02250	Retrotransposon protein	-	-
Chr4	MSU_osa1r7	gene	785752	790230	-	LOC_Os04g02264	Retrotransposon protein	-	-
Chr4	MSU_osa1r7	gene	793538	799310	-	LOC_Os04g02280	OsFBX114 - F-box domain containing protein	-	-
Chr4	MSU_osa1r7	gene	799905	803510	+	LOC_Os04g02300	Retrotransposon protein	-	-
Chr4	MSU_osa1r7	gene	804996	811542	-	LOC_Os04g02310	Retrotransposon protein	-	-
Chr4	MSU_osa1r7	gene	812736	814172	-	LOC_Os04g02320	Retrotransposon protein	-	-
Chr4	MSU_osa1r7	gene	814633	817011	-	LOC_Os04g02330	Retrotransposon protein	-	-
Chr4	MSU_osa1r7	gene	820922	823023	-	LOC_Os04g02340	Retrotransposon protein	-	-
Chr4	MSU_osa1r7	gene	828212	834104	-	LOC_Os04g02350	Transposon protein	-	-
Chr4	MSU_osa1r7	gene	835447	837343	+	LOC_Os04g02354	Expressed protein	-	-
Chr4	MSU_osa1r7	gene	838051	842096	+	LOC_Os04g02360	Transposon protein	-	-
Chr4	MSU_osa1r7	gene	844723	854773	+	LOC_Os04g02370	Transposon protein	-	-
Chr4	MSU_osa1r7	gene	854785	855691	+	LOC_Os04g02375	Expressed protein	-	-
Chr4	MSU_osa1r7	gene	855926	857145	-	LOC_Os04g02380	Hypothetical protein	-	-
Chr4	MSU_osa1r7	gene	858955	860421	+	LOC_Os04g02390	Transposon protein	-	-
Chr4	MSU_osa1r7	gene	861590	861970	-	LOC_Os04g02400	Expressed protein	-	-
Chr4	MSU_osa1r7	gene	868183	868779	-	LOC_Os04g02410	Expressed protein	-	-
Chr4	MSU_osa1r7	gene	872062	877020	-	LOC_Os04g02420	Transposon protein	-	-
Chr4	MSU_osa1r7	gene	880919	884263	-	LOC_Os04g02434	Transposon protein	-	-
Chr4	MSU_osa1r7	gene	888474	890756	-	LOC_Os04g02450	rust-resistance protein Lr21, putative, expressed	GO:0000166(nucleotide binding,F) ; GO:0006950(response to stress,P)	-
Chr4	MSU_osa1r7	gene	893646	894599	-	LOC_Os04g02460	Retrotransposon protein	-	-
Chr4	MSU_osa1r7	gene	895462	895989	+	LOC_Os04g02470	Expressed protein	-	-
Chr4	MSU_osa1r7	gene	899006	899350	-	LOC_Os04g02480	NBS-LRR resistance protein	-	-
Chr4	MSU_osa1r7	gene	899805	900662	-	LOC_Os04g02490	Expressed protein	-	-
Chr4	MSU_osa1r7	gene	905391	909965	+	LOC_Os04g02500	G-patch domain containing protein, expressed	GO:0005488(binding,F) ; GO:0005622(intracellular,C) ; GO:0008150(biological_process,P) ; GO:0003676(nucleic acid binding,F)	-
Chr4	MSU_osa1r7	gene	913866	917650	+	LOC_Os04g02510	ZOS4-01 - C2H2 zinc finger protein, expressed	GO:0009058(biosynthetic process,P) ; GO:0006139(nucleobase, nucleoside, nucleotide and nucleic acid metabolic process,P) ; GO:0005488(binding,F) ; GO:0005622(intracellular,C) ; GO:0003700(sequence-specific DNA binding transcription factor activity,F) ; GO:0003676(nucleic acid binding,F)	-
Chr4	MSU_osa1r7	gene	921713	929966	-	LOC_Os04g02520	Leucine Rich Repeat family protein	-	-
Chr4	MSU_osa1r7	gene	937893	943051	+	LOC_Os04g02530	Expressed protein	-	-
Chr4	MSU_osa1r7	gene	944632	946752	-	LOC_Os04g02550	NBS-LRR resistance protein	-	-
Chr4	MSU_osa1r7	gene	959464	960041	-	LOC_Os04g02560	Expressed protein	-	-
Chr4	MSU_osa1r7	gene	967143	967556	-	LOC_Os04g02570	Expressed protein	-	-
Chr4	MSU_osa1r7	gene	967967	969766	-	LOC_Os04g02580	expressed protein	GO:0003674(molecular_function,F) ; GO:0005575(cellular_component,C) ; GO:0008150(biological_process,P)	-
Chr4	MSU_osa1r7	gene	971526	971909	-	LOC_Os04g02590	Expressed protein	-	-
Chr4	MSU_osa1r7	gene	974304	979042	-	LOC_Os04g02600	Retrotransposon protein	-	-
Chr4	MSU_osa1r7	gene	980388	980588	+	LOC_Os04g02610	Expressed protein	-	-
Chr4	MSU_osa1r7	gene	984543	987069	+	LOC_Os04g02620	oxidoreductase, short chain dehydrogenase/reductase family, putative, expressed	GO:0005783(endoplasmic reticulum,C) ; GO:0008152(metabolic process,P) ; GO:0003824(catalytic activity,F)	-
Chr4	MSU_osa1r7	gene	990726	992523	+	LOC_Os04g02630	Retrotransposon protein	-	-
Chr4	MSU_osa1r7	gene	997304	999140	+	LOC_Os04g02640	3-ketoacyl-CoA synthase 6, putative, expressed	GO:0016043(cellular component organization,P) ; GO:0009653(anatomical structure morphogenesis,P) ; GO:0016049(cell growth,P) ; GO:0009987(cellular process,P) ; GO:0006629(lipid metabolic process,P) ; GO:0005783(endoplasmic reticulum,C) ; GO:0007275(multicellular organismal development,P) ; GO:0008152(metabolic process,P) ; GO:0006950(response to stress,P) ; GO:0009628(response to abiotic stimulus…	Biosynthesis of secondary metabolites
Chr4	MSU_osa1r7	gene	999640	1002381	-	LOC_Os04g02650	expressed protein	GO:0003674(molecular_function,F) ; GO:0005575(cellular_component,C) ; GO:0008150(biological_process,P)	-
Chr4	MSU_osa1r7	gene	1003988	1005805	-	LOC_Os04g02660	Retrotransposon protein	-	-
Chr4	MSU_osa1r7	gene	1008361	1010071	-	LOC_Os04g02670	expressed protein	GO:0003674(molecular_function,F) ; GO:0008150(biological_process,P)	-
Chr4	MSU_osa1r7	gene	1015362	1019694	-	LOC_Os04g02680	expressed protein	GO:0003674(molecular_function,F) ; GO:0008150(biological_process,P)	-
Chr4	MSU_osa1r7	gene	1024131	1026339	-	LOC_Os04g02690	pattern formation protein EMB30, putative, expressed	GO:0009856(pollination,P) ; GO:0005623(cell,C) ; GO:0030234(enzyme regulator activity,F) ; GO:0008152(metabolic process,P) ; GO:0005737(cytoplasm,C)	Endocytosis
Chr4	MSU_osa1r7	gene	1029792	1033093	+	LOC_Os04g02700	Retrotransposon protein	-	-
Chr4	MSU_osa1r7	gene	1033722	1039877	-	LOC_Os04g02710	Retrotransposon protein	-	-
Chr4	MSU_osa1r7	gene	1042687	1044943	+	LOC_Os04g02720	potassium channel KAT2, putative, expressed	GO:0009628(response to abiotic stimulus,P) ; GO:0008150(biological_process,P) ; GO:0016020(membrane,C) ; GO:0000166(nucleotide binding,F) ; GO:0009987(cellular process,P) ; GO:0005215(transporter activity,F) ; GO:0006810(transport,P) ; GO:0005886(plasma membrane,C)	-
Chr4	MSU_osa1r7	gene	1046902	1054004	+	LOC_Os04g02730	tRNA-dihydrouridine synthase 3-like, putative, expressed	GO:0008152(metabolic process,P) ; GO:0005488(binding,F) ; GO:0003824(catalytic activity,F) ; GO:0006139(nucleobase, nucleoside, nucleotide and nucleic acid metabolic process,P) ; GO:0003676(nucleic acid binding,F) ; GO:0005773(vacuole,C)	-
Chr4	MSU_osa1r7	gene	1054609	1070954	+	LOC_Os04g02754	amidase family protein, putative, expressed	GO:0008152(metabolic process,P) ; GO:0009058(biosynthetic process,P) ; GO:0009987(cellular process,P) ; GO:0005829(cytosol,C) ; GO:0016787(hydrolase activity,F) ; GO:0005737(cytoplasm,C)	-
Chr4	MSU_osa1r7	gene	1073401	1076455	+	LOC_Os04g02780	amidase family protein, putative, expressed	GO:0008152(metabolic process,P) ; GO:0009058(biosynthetic process,P) ; GO:0009987(cellular process,P) ; GO:0005829(cytosol,C) ; GO:0016787(hydrolase activity,F) ; GO:0005737(cytoplasm,C)	-
Chr4	MSU_osa1r7	gene	1084660	1084972	-	LOC_Os04g02790	Expressed protein	-	-
Chr4	MSU_osa1r7	gene	1087456	1087977	-	LOC_Os04g02800	Retrotransposon protein	-	-
Chr4	MSU_osa1r7	gene	1089450	1090791	+	LOC_Os04g02810	Retrotransposon protein	-	-
Chr4	MSU_osa1r7	gene	1093337	1098664	+	LOC_Os04g02820	elongation factor, putative, expressed	GO:0016020(membrane,C) ; GO:0008135(translation factor activity, nucleic acid binding,F) ; GO:0005575(cellular_component,C) ; GO:0006950(response to stress,P) ; GO:0009628(response to abiotic stimulus,P) ; GO:0006412(translation,P) ; GO:0005773(vacuole,C) ; GO:0005730(nucleolus,C) ; GO:0005829(cytosol,C) ; GO:0005488(binding,F) ; GO:0005886(plasma membrane,C) ; GO:0009536(plastid,C)	-
Chr4	MSU_osa1r7	gene	1100221	1102296	-	LOC_Os04g02830	Expressed protein	-	-
Chr4	MSU_osa1r7	gene	1104433	1107669	-	LOC_Os04g02840	Retrotransposon protein	-	-
Chr4	MSU_osa1r7	gene	1110873	1113296	+	LOC_Os04g02850	pentatricopeptide, putative, expressed	GO:0006139(nucleobase, nucleoside, nucleotide and nucleic acid metabolic process,P) ; GO:0009536(plastid,C)	-
Chr4	MSU_osa1r7	gene	1113475	1118619	+	LOC_Os04g02860	disease resistance protein RPM1, putative, expressed	GO:0006950(response to stress,P) ; GO:0008219(cell death,P) ; GO:0005515(protein binding,F) ; GO:0000166(nucleotide binding,F) ; GO:0005886(plasma membrane,C)	-
Chr4	MSU_osa1r7	gene	1120524	1125013	-	LOC_Os04g02870	RNA recognition motif containing protein, putative, expressed	GO:0003723(RNA binding,F) ; GO:0006139(nucleobase, nucleoside, nucleotide and nucleic acid metabolic process,P) ; GO:0005654(nucleoplasm,C) ; GO:0003676(nucleic acid binding,F) ; GO:0005634(nucleus,C) ; GO:0005515(protein binding,F) ; GO:0000166(nucleotide binding,F)	Spliceosome
Chr4	MSU_osa1r7	gene	1125771	1126731	+	LOC_Os04g02880	Expressed protein	-	-
Chr4	MSU_osa1r7	gene	1128711	1134972	+	LOC_Os04g02890	expressed protein	GO:0003674(molecular_function,F) ; GO:0008150(biological_process,P) ; GO:0009536(plastid,C)	-
Chr4	MSU_osa1r7	gene	1135879	1139939	+	LOC_Os04g02900	dehydrogenase E1 component domain containing protein, expressed	GO:0008152(metabolic process,P) ; GO:0005975(carbohydrate metabolic process,P) ; GO:0006091(generation of precursor metabolites and energy,P) ; GO:0009056(catabolic process,P) ; GO:0009536(plastid,C) ; GO:0003824(catalytic activity,F)	Metabolic pathways
Chr4	MSU_osa1r7	gene	1148798	1152219	-	LOC_Os04g02910	membrane related protein CP5, putative, expressed	GO:0003674(molecular_function,F) ; GO:0008150(biological_process,P) ; GO:0005773(vacuole,C)	-
Chr4	MSU_osa1r7	gene	1160646	1166868	+	LOC_Os04g02920	leucine-rich repeat family protein, putative, expressed	GO:0005623(cell,C) ; GO:0007165(signal transduction,P)	-
Chr4	MSU_osa1r7	gene	1173622	1173885	-	LOC_Os04g02940	Expressed protein	-	-
Chr4	MSU_osa1r7	gene	1179539	1182694	+	LOC_Os04g02950	Transposon protein	-	-
Chr4	MSU_osa1r7	gene	1184349	1197096	+	LOC_Os04g02960	OsSub32 - Putative Subtilisin homologue,	-	-
Chr4	MSU_osa1r7	gene	1201202	1202917	+	LOC_Os04g02970	subtilisin-like protease precursor, putative, expressed	GO:0016787(hydrolase activity,F) ; GO:0005618(cell wall,C) ; GO:0019538(protein metabolic process,P) ; GO:0008152(metabolic process,P) ; GO:0005515(protein binding,F)	-
Chr4	MSU_osa1r7	gene	1209884	1219026	+	LOC_Os04g02980	OsSub33 - Putative Subtilisin homologue, expressed	GO:0016787(hydrolase activity,F) ; GO:0005576(extracellular region,C) ; GO:0019538(protein metabolic process,P) ; GO:0008152(metabolic process,P) ; GO:0005618(cell wall,C) ; GO:0005515(protein binding,F)	-
Chr4	MSU_osa1r7	gene	1218482	1221429	+	LOC_Os04g02990	subtilisin-like protease, putative, expressed	GO:0005623(cell,C) ; GO:0016787(hydrolase activity,F) ; GO:0019538(protein metabolic process,P) ; GO:0008152(metabolic process,P) ; GO:0005618(cell wall,C) ; GO:0005515(protein binding,F)	-
Chr4	MSU_osa1r7	gene	1221906	1224351	-	LOC_Os04g03000	Transposon protein	-	-
Chr4	MSU_osa1r7	gene	1226493	1227608	+	LOC_Os04g03010	Hypothetical protein	-	-
Chr4	MSU_osa1r7	gene	1229902	1233445	-	LOC_Os04g03020	Expressed protein	-	-
Chr4	MSU_osa1r7	gene	1236447	1239485	-	LOC_Os04g03030	Transposon protein	-	-
Chr4	MSU_osa1r7	gene	1242640	1245927	-	LOC_Os04g03040	Transposon protein	-	-
Chr4	MSU_osa1r7	gene	1248450	1260291	+	LOC_Os04g03050	OsSub34 - Putative Subtilisin homologue, expressed	GO:0005623(cell,C) ; GO:0016787(hydrolase activity,F) ; GO:0019538(protein metabolic process,P) ; GO:0008152(metabolic process,P) ; GO:0005618(cell wall,C) ; GO:0005515(protein binding,F)	-
Chr4	MSU_osa1r7	gene	1266118	1269899	+	LOC_Os04g03080	subtilase family protein, putative, expressed	GO:0016787(hydrolase activity,F) ; GO:0005618(cell wall,C) ; GO:0019538(protein metabolic process,P) ; GO:0008152(metabolic process,P) ; GO:0005515(protein binding,F)	-
Chr4	MSU_osa1r7	gene	1279948	1285100	+	LOC_Os04g03100	OsSub35 - Putative Subtilisin homologue, expressed	GO:0005623(cell,C) ; GO:0016787(hydrolase activity,F) ; GO:0019538(protein metabolic process,P) ; GO:0008152(metabolic process,P) ; GO:0005618(cell wall,C) ; GO:0005515(protein binding,F)	-
Chr4	MSU_osa1r7	gene	1290455	1294789	+	LOC_Os04g03110	Retrotransposon protein	-	-
Chr4	MSU_osa1r7	gene	1295629	1300526	-	LOC_Os04g03120	Retrotransposon protein	-	-
Chr4	MSU_osa1r7	gene	1301951	1304023	-	LOC_Os04g03130	Hypothetical protein	-	-
Chr4	MSU_osa1r7	gene	1306333	1306836	-	LOC_Os04g03140	Expressed protein	-	-
Chr4	MSU_osa1r7	gene	1314682	1317962	+	LOC_Os04g03150	Retrotransposon protein	-	-
Chr4	MSU_osa1r7	gene	1320596	1321461	+	LOC_Os04g03164	Expressed protein	-	-
Chr4	MSU_osa1r7	gene	1329656	1336698	-	LOC_Os04g03180	disease resistance protein, putative, expressed	GO:0005575(cellular_component,C) ; GO:0007165(signal transduction,P)	-
Chr4	MSU_osa1r7	gene	1343590	1349084	+	LOC_Os04g03190	Retrotransposon protein	-	-
Chr4	MSU_osa1r7	gene	1352142	1357113	-	LOC_Os04g03200	Expressed protein	-	-
Chr4	MSU_osa1r7	gene	1358663	1362223	-	LOC_Os04g03210	receptor kinase, putative, expressed	GO:0005623(cell,C) ; GO:0007165(signal transduction,P) ; GO:0016301(kinase activity,F) ; GO:0000166(nucleotide binding,F) ; GO:0006464(protein modification process,P)	-
Chr4	MSU_osa1r7	gene	1366140	1367880	-	LOC_Os04g03220	Expressed protein	-	-
Chr4	MSU_osa1r7	gene	1372346	1374437	-	LOC_Os04g03230	Retrotransposon protein	-	-
Chr4	MSU_osa1r7	gene	1378572	1380123	+	LOC_Os04g03240	Retrotransposon protein	-	-
Chr4	MSU_osa1r7	gene	1381680	1388485	+	LOC_Os04g03250	Retrotransposon protein	-	-
Chr4	MSU_osa1r7	gene	1388964	1391713	-	LOC_Os04g03260	Retrotransposon protein	-	-
Chr4	MSU_osa1r7	gene	1391922	1392935	+	LOC_Os04g03270	Retrotransposon protein	-	-
Chr4	MSU_osa1r7	gene	1394938	1396484	-	LOC_Os04g03280	Retrotransposon protein	-	-
Chr4	MSU_osa1r7	gene	1398494	1400375	+	LOC_Os04g03290	Retrotransposon protein	-	-
Chr4	MSU_osa1r7	gene	1401215	1406551	-	LOC_Os04g03300	Retrotransposon protein	-	-
Chr4	MSU_osa1r7	gene	1408670	1409945	+	LOC_Os04g03310	Expressed protein	-	-
Chr4	MSU_osa1r7	gene	1411107	1412422	+	LOC_Os04g03320	jacalin-like lectin domain containing protein, expressed	GO:0003674(molecular_function,F) ; GO:0005575(cellular_component,C) ; GO:0008150(biological_process,P)	-
Chr4	MSU_osa1r7	gene	1419959	1423303	+	LOC_Os04g03330	Transposon protein	-	-
Chr4	MSU_osa1r7	gene	1431170	1433394	+	LOC_Os04g03340	Transposon protein	-	-
Chr4	MSU_osa1r7	gene	1438437	1442005	+	LOC_Os04g03350	Transposon protein	-	-
Chr4	MSU_osa1r7	gene	1444093	1444933	+	LOC_Os04g03360	jacalin-like lectin domain containing protein, expressed	GO:0003674(molecular_function,F) ; GO:0005575(cellular_component,C) ; GO:0008150(biological_process,P)	-
Chr4	MSU_osa1r7	gene	1446738	1448668	-	LOC_Os04g03370	cysteine-rich receptor-like protein kinase 41 precursor, putative, expressed	GO:0005623(cell,C) ; GO:0008152(metabolic process,P) ; GO:0009987(cellular process,P) ; GO:0016301(kinase activity,F) ; GO:0006464(protein modification process,P)	-
Chr4	MSU_osa1r7	gene	1451781	1452496	-	LOC_Os04g03380	legume lectins beta domain containing protein, putative, expressed	GO:0005623(cell,C) ; GO:0008152(metabolic process,P) ; GO:0009987(cellular process,P) ; GO:0016301(kinase activity,F) ; GO:0006464(protein modification process,P)	-
Chr4	MSU_osa1r7	gene	1454064	1454725	+	LOC_Os04g03390	Expressed protein	-	-
Chr4	MSU_osa1r7	gene	1455288	1457113	+	LOC_Os04g03400	Transposon protein	-	-
Chr4	MSU_osa1r7	gene	1460888	1465024	+	LOC_Os04g03410	Retrotransposon protein	-	-
Chr4	MSU_osa1r7	gene	1467273	1469274	-	LOC_Os04g03420	Retrotransposon protein	-	-
Chr4	MSU_osa1r7	gene	1471090	1472222	+	LOC_Os04g03430	Retrotransposon protein	-	-
Chr4	MSU_osa1r7	gene	1477809	1481596	+	LOC_Os04g03440	Retrotransposon protein	-	-
Chr4	MSU_osa1r7	gene	1484555	1492104	-	LOC_Os04g03450	Retrotransposon protein	-	-
Chr4	MSU_osa1r7	gene	1494487	1496342	-	LOC_Os04g03460	Retrotransposon protein	-	-
Chr4	MSU_osa1r7	gene	1498934	1504186	+	LOC_Os04g03470	Retrotransposon protein	-	-
Chr4	MSU_osa1r7	gene	1505469	1506422	+	LOC_Os04g03480	Retrotransposon protein	-	-
Chr4	MSU_osa1r7	gene	1508063	1512515	-	LOC_Os04g03490	Retrotransposon protein	-	-
Chr4	MSU_osa1r7	gene	1530394	1530846	+	LOC_Os04g03510	Expressed protein	-	-
Chr4	MSU_osa1r7	gene	1531391	1532378	+	LOC_Os04g03520	Expressed protein	-	-
Chr4	MSU_osa1r7	gene	1534925	1536764	+	LOC_Os04g03530	cysteine-rich receptor-like protein kinase 37 precursor, putative, expressed	GO:0008152(metabolic process,P) ; GO:0009987(cellular process,P) ; GO:0016301(kinase activity,F) ; GO:0006464(protein modification process,P) ; GO:0005886(plasma membrane,C)	-
Chr4	MSU_osa1r7	gene	1548893	1552184	+	LOC_Os04g03550	Retrotransposon protein	-	-
Chr4	MSU_osa1r7	gene	1552801	1558941	-	LOC_Os04g03560	Retrotransposon protein	-	-
Chr4	MSU_osa1r7	gene	1562252	1572698	-	LOC_Os04g03579	protein kinase, putative, expressed	GO:0005623(cell,C) ; GO:0008152(metabolic process,P) ; GO:0009987(cellular process,P) ; GO:0016301(kinase activity,F) ; GO:0006464(protein modification process,P)	-
Chr4	MSU_osa1r7	gene	1573880	1576279	+	LOC_Os04g03600	Retrotransposon protein	-	-
Chr4	MSU_osa1r7	gene	1577205	1578976	-	LOC_Os04g03610	Transposon protein	-	-
Chr4	MSU_osa1r7	gene	1580598	1583943	-	LOC_Os04g03620	Transposon protein	-	-
Chr4	MSU_osa1r7	gene	1597141	1603563	-	LOC_Os04g03630	Retrotransposon protein	-	-
Chr4	MSU_osa1r7	gene	1605692	1609009	-	LOC_Os04g03640	Retrotransposon protein	-	-
Chr4	MSU_osa1r7	gene	1610913	1611557	+	LOC_Os04g03650	Retrotransposon protein	-	-
Chr4	MSU_osa1r7	gene	1613592	1614904	+	LOC_Os04g03660	expressed protein	GO:0016787(hydrolase activity,F) ; GO:0005618(cell wall,C) ; GO:0019538(protein metabolic process,P) ; GO:0008152(metabolic process,P) ; GO:0005515(protein binding,F)	-
Chr4	MSU_osa1r7	gene	1622153	1626703	-	LOC_Os04g03680	Transposon protein	-	-
Chr4	MSU_osa1r7	gene	1628706	1631411	-	LOC_Os04g03690	Transposon protein	-	-
Chr4	MSU_osa1r7	gene	1633654	1636521	+	LOC_Os04g03700	Transposon protein	-	-
Chr4	MSU_osa1r7	gene	1638844	1648029	+	LOC_Os04g03710	OsSub36 - Putative Subtilisin homologue	-	-
Chr4	MSU_osa1r7	gene	1648643	1650512	-	LOC_Os04g03720	Retrotransposon protein	-	-
Chr4	MSU_osa1r7	gene	1651348	1652364	-	LOC_Os04g03730	Retrotransposon protein	-	-
Chr4	MSU_osa1r7	gene	1652403	1653677	+	LOC_Os04g03740	Expressed protein	-	-
Chr4	MSU_osa1r7	gene	1676609	1676845	-	LOC_Os04g03760	Expressed protein	-	-
Chr4	MSU_osa1r7	gene	1688732	1689532	+	LOC_Os04g03780	Retrotransposon protein	-	-
Chr4	MSU_osa1r7	gene	1690151	1696305	-	LOC_Os04g03790	Retrotransposon protein	-	-
Chr4	MSU_osa1r7	gene	1702003	1710519	+	LOC_Os04g03796	OsSub37 - Putative Subtilisin homologue, expressed	GO:0016787(hydrolase activity,F) ; GO:0005618(cell wall,C) ; GO:0019538(protein metabolic process,P) ; GO:0008152(metabolic process,P) ; GO:0005515(protein binding,F)	-
Chr4	MSU_osa1r7	gene	1714652	1720355	+	LOC_Os04g03810	OsSub38 - Putative Subtilisin homologue, expressed	GO:0005623(cell,C) ; GO:0016787(hydrolase activity,F) ; GO:0019538(protein metabolic process,P) ; GO:0008152(metabolic process,P) ; GO:0005618(cell wall,C) ; GO:0005515(protein binding,F)	-
Chr4	MSU_osa1r7	gene	1721081	1721706	+	LOC_Os04g03820	Expressed protein	-	-
Chr4	MSU_osa1r7	gene	1723217	1727297	+	LOC_Os04g03830	OsWAK29 - OsWAK receptor-like protein kinase, expressed	GO:0016301(kinase activity,F) ; GO:0005515(protein binding,F) ; GO:0006464(protein modification process,P) ; GO:0005886(plasma membrane,C)	-
Chr4	MSU_osa1r7	gene	1733981	1734477	-	LOC_Os04g03840	Retrotransposon protein	-	-
Chr4	MSU_osa1r7	gene	1736630	1740998	+	LOC_Os04g03850	OsSub39 - Putative Subtilisin homologue, expressed	GO:0016787(hydrolase activity,F) ; GO:0019538(protein metabolic process,P) ; GO:0008152(metabolic process,P) ; GO:0005618(cell wall,C) ; GO:0005515(protein binding,F)	-
Chr4	MSU_osa1r7	gene	1754439	1759865	+	LOC_Os04g03860	Expressed protein	-	-
Chr4	MSU_osa1r7	gene	1767007	1768449	-	LOC_Os04g03870	cytochrome P450, putative, expressed	GO:0003674(molecular_function,F) ; GO:0005488(binding,F) ; GO:0003824(catalytic activity,F) ; GO:0008152(metabolic process,P) ; GO:0019825(oxygen binding,F)	-
Chr4	MSU_osa1r7	gene	1770115	1773908	-	LOC_Os04g03880	Expressed protein	-	-
Chr4	MSU_osa1r7	gene	1774809	1778296	+	LOC_Os04g03884	Transposon protein	-	-
Chr4	MSU_osa1r7	gene	1779894	1781348	-	LOC_Os04g03890	cytochrome P450, putative, expressed	GO:0003674(molecular_function,F) ; GO:0005488(binding,F) ; GO:0003824(catalytic activity,F) ; GO:0008152(metabolic process,P) ; GO:0019825(oxygen binding,F)	-
Chr4	MSU_osa1r7	gene	1788564	1790459	-	LOC_Os04g03910	Expressed protein	-	-
Chr4	MSU_osa1r7	gene	1791388	1792971	-	LOC_Os04g03920	Expressed protein	-	-
Chr4	MSU_osa1r7	gene	1793266	1794983	-	LOC_Os04g03930	Expressed protein	-	-
Chr4	MSU_osa1r7	gene	1795561	1800699	+	LOC_Os04g03940	Retrotransposon protein	-	-
Chr4	MSU_osa1r7	gene	1801995	1804921	-	LOC_Os04g03950	Retrotransposon protein	-	-
Chr4	MSU_osa1r7	gene	1806509	1806805	-	LOC_Os04g03960	Hypothetical protein	-	-
Chr4	MSU_osa1r7	gene	1808469	1809152	+	LOC_Os04g03970	Hypothetical protein	-	-
Chr4	MSU_osa1r7	gene	1813950	1816073	-	LOC_Os04g03980	flavin monooxygenase, putative, expressed	GO:0000166(nucleotide binding,F) ; GO:0005488(binding,F) ; GO:0003824(catalytic activity,F) ; GO:0008152(metabolic process,P) ; GO:0009058(biosynthetic process,P) ; GO:0009987(cellular process,P)	Metabolic pathways
Chr4	MSU_osa1r7	gene	1835462	1839603	-	LOC_Os04g03990	3-5 exonuclease domain-containing protein	-	-
Chr4	MSU_osa1r7	gene	1843006	1848258	+	LOC_Os04g04000	ECT protein, putative, expressed	GO:0003674(molecular_function,F) ; GO:0005829(cytosol,C) ; GO:0008150(biological_process,P)	-
Chr4	MSU_osa1r7	gene	1848746	1851594	-	LOC_Os04g04010	expressed protein	GO:0003674(molecular_function,F) ; GO:0008150(biological_process,P)	-
Chr4	MSU_osa1r7	gene	1857915	1865238	+	LOC_Os04g04020	protein transport protein Sec24-like, putative, expressed	GO:0016043(cellular component organization,P) ; GO:0009987(cellular process,P) ; GO:0006810(transport,P) ; GO:0005488(binding,F) ; GO:0005215(transporter activity,F)	Protein processing in endoplasmic reticulum
Chr4	MSU_osa1r7	gene	1866319	1870097	+	LOC_Os04g04030	expressed protein	GO:0003674(molecular_function,F) ; GO:0005575(cellular_component,C) ; GO:0008150(biological_process,P)	-
Chr4	MSU_osa1r7	gene	1871629	1872356	+	LOC_Os04g04040	Expressed protein	-	-
Chr4	MSU_osa1r7	gene	1872731	1873057	-	LOC_Os04g04050	expressed protein	GO:0005575(cellular_component,C) ; GO:0009056(catabolic process,P) ; GO:0006139(nucleobase, nucleoside, nucleotide and nucleic acid metabolic process,P) ; GO:0000166(nucleotide binding,F) ; GO:0008150(biological_process,P) ; GO:0016787(hydrolase activity,F)	-
Chr4	MSU_osa1r7	gene	1873883	1877012	-	LOC_Os04g04060	dynamin family protein, putative, expressed	GO:0005575(cellular_component,C) ; GO:0009056(catabolic process,P) ; GO:0006139(nucleobase, nucleoside, nucleotide and nucleic acid metabolic process,P) ; GO:0000166(nucleotide binding,F) ; GO:0008150(biological_process,P) ; GO:0016787(hydrolase activity,F)	-
Chr4	MSU_osa1r7	gene	1878061	1879879	-	LOC_Os04g04070	Expressed protein	-	-
Chr4	MSU_osa1r7	gene	1882947	1884718	+	LOC_Os04g04080	Transposon protein	-	-
Chr4	MSU_osa1r7	gene	1893361	1894905	+	LOC_Os04g04100	Hypothetical protein	-	-
Chr4	MSU_osa1r7	gene	1896690	1903730	-	LOC_Os04g04120	Retrotransposon protein	-	-
Chr4	MSU_osa1r7	gene	1905439	1907163	+	LOC_Os04g04130	Retrotransposon protein	-	-
Chr4	MSU_osa1r7	gene	1915758	1916836	-	LOC_Os04g04140	Hypothetical protein	-	-
Chr4	MSU_osa1r7	gene	1918426	1925094	+	LOC_Os04g04150	Retrotransposon protein	-	-
Chr4	MSU_osa1r7	gene	1930052	1939082	-	LOC_Os04g04160	Retrotransposon protein	-	-
Chr4	MSU_osa1r7	gene	1940109	1941887	-	LOC_Os04g04170	Transposon protein	-	-
Chr4	MSU_osa1r7	gene	1943612	1948016	-	LOC_Os04g04180	Transposon protein	-	-
Chr4	MSU_osa1r7	gene	1949351	1952681	+	LOC_Os04g04190	Transposon protein	-	-
Chr4	MSU_osa1r7	gene	1954026	1958912	+	LOC_Os04g04200	Transposon protein	-	-
Chr4	MSU_osa1r7	gene	1959629	1961689	+	LOC_Os04g04210	Expressed protein	-	-
Chr4	MSU_osa1r7	gene	1967413	1969045	-	LOC_Os04g04220	Transposon protein	-	-
Chr4	MSU_osa1r7	gene	1971152	1971673	+	LOC_Os04g04230	9-cis-epoxycarotenoid dioxygenase 1, chloroplast precursor, putative, expressed	GO:0016020(membrane,C) ; GO:0009536(plastid,C) ; GO:0009579(thylakoid,C) ; GO:0006950(response to stress,P) ; GO:0009628(response to abiotic stimulus,P) ; GO:0003824(catalytic activity,F) ; GO:0008152(metabolic process,P) ; GO:0009058(biosynthetic process,P) ; GO:0009987(cellular process,P) ; GO:0006629(lipid metabolic process,P)	-
Chr4	MSU_osa1r7	gene	1974680	1981816	-	LOC_Os04g04240	sterol 3-beta-glucosyltransferase, putative, expressed	GO:0000003(reproduction,P) ; GO:0009791(post-embryonic development,P) ; GO:0016020(membrane,C) ; GO:0016740(transferase activity,F) ; GO:0008152(metabolic process,P) ; GO:0006629(lipid metabolic process,P) ; GO:0005886(plasma membrane,C)	-
Chr4	MSU_osa1r7	gene	1985634	1997948	-	LOC_Os04g04254	sterol 3-beta-glucosyltransferase, putative, expressed	GO:0000003(reproduction,P) ; GO:0009791(post-embryonic development,P) ; GO:0016020(membrane,C) ; GO:0016740(transferase activity,F) ; GO:0008152(metabolic process,P) ; GO:0006629(lipid metabolic process,P) ; GO:0005886(plasma membrane,C)	-
Chr4	MSU_osa1r7	gene	1999656	2003057	+	LOC_Os04g04270	Retrotransposon protein	-	-
Chr4	MSU_osa1r7	gene	2005069	2006132	-	LOC_Os04g04280	Retrotransposon protein	-	-
Chr4	MSU_osa1r7	gene	2006969	2009059	-	LOC_Os04g04290	Retrotransposon protein	-	-
Chr4	MSU_osa1r7	gene	2016578	2017732	+	LOC_Os04g04300	Retrotransposon protein	-	-
Chr4	MSU_osa1r7	gene	2018207	2018805	-	LOC_Os04g04310	Hypothetical protein	-	-
Chr4	MSU_osa1r7	gene	2019220	2026444	+	LOC_Os04g04320	expressed protein	GO:0003674(molecular_function,F) ; GO:0005575(cellular_component,C) ; GO:0008150(biological_process,P)	-
